# Supplementary material for: ITK inhibition induced in vitro and in vivo anti-tumor activity through downregulating TCR signaling pathway in malignant T cell lymphoma
Source: Cancer Cell Int. 2019 Feb 14;19:32. doi: 10.1186/s12935-019-0754-9 (PMC6376795; doi:10.1186/s12935-019-0754-9)
Supplement: Supplementary file 2 — Additional file 2: Table S1. Patients’ characteristics and correlations with the expression of p-ZAP70. [file 12935_2019_754_MOESM2_ESM.xlsx]

## Sheet: supplementary Table1
Additional Tables
Table S1. Patients’ characteristics and correlations with the expression of p-ZAP70.
Clinical parameters		p-ZAP70			Clinical parameters		p-ZAP70
	No.	Positive	Negative	P		No.	Positive	Negative	P
Gender					EBER
Male	27	18	9		Positive	28	19	9
Female	11	8	3	1	Negative	7	4	3	0.67
Age					B symptomes
≤60	20	17	3		Positive	20	15	5
＞60	18	9	9	0.035	Negative	17	10	7	0.482
Stage					LDH
III	14	9	5		Positive	25	18	7
IV	22	15	7	1	Negative	11	6	5	0.446
IPI score					β2-MG
0-2	18	13	5		Positive	19	15	4
3-5	18	11	7	0.725	Negative	13	7	6	0.244
ECOG					ESR
0-1	34	23	11		Positive	17	12	5
2-3	1	0	1	0.343	Negative	12	9	3	1
Ki-67					Clinical response
＜75%	31	20	11		CR	11	9	2
≥75%	4	3	1	1	PR+SD+PD	22	14	8	0.43
