# Supplementary material for: ITK inhibition induced in vitro and in vivo anti-tumor activity through downregulating TCR signaling pathway in malignant T cell lymphoma
Source: Cancer Cell Int. 2019 Feb 14;19:32. doi: 10.1186/s12935-019-0754-9 (PMC6376795; doi:10.1186/s12935-019-0754-9)
Supplement: Supplementary file 3 — Additional file 3: Table S2. Patients’ characteristics and correlations with the expression of p-PLCγ1. [file 12935_2019_754_MOESM3_ESM.xlsx]

## Sheet: Supplementary Table2
Table S2. Patients’ characteristics and correlations with the expression of p-PLCγ1.
Clinical parameters		p-PLCγ1			Clinical parameters		p-PLCγ1
	No.	Positive	Negative	P		No.	Positive	Negative	P
Gender					EBER
Male	27	15	12		Positive	28	15	13
Female	11	5	6	0.724	Negative	7	3	4	0.773
Age					B symptomes
≤60	20	15	5		Positive	20	9	11
＞60	18	5	13	0.004	Negative	17	11	6	0.231
Stage					LDH
III	14	6	8		Positive	25	12	13
IV	22	13	9	0.634	Negative	11	7	4	0.686
IPI score					β2-MG
0-2	12	8	4		Positive	19	9	10
3-5	24	11	13	0.497	Negative	13	8	5	0.726
ECOG					ESR
0-1	34	18	16		Positive	17	10	7
2-3	1	0	1	0.509	Negative	12	6	6	0.765
Ki-67					Clinical response
＜75%	31	17	14		CR	11	5	6
≥75%	4	2	2	0.756	PR+SD+PD	22	12	10	0.832
